# Supplementary material for: Determinants of lost-to-follow-up (LTFU) among National Health Insurance Scheme-insured hypertension and diabetes patients attending accredited health facilities in Ghana
Source: Trop Med Health. 2025 May 6;53:65. doi: 10.1186/s41182-025-00743-3 (PMC12054282; doi:10.1186/s41182-025-00743-3)
Supplement: Supplementary file 1 — Supplementary Material 1. [file 41182_2025_743_MOESM1_ESM.zip]

Archive with 1 entries (1 files):
- Appendix 1/Appendix Table 1.2.docx
