# Supplementary material for: Determinants of lost-to-follow-up (LTFU) among National Health Insurance Scheme-insured hypertension and diabetes patients attending accredited health facilities in Ghana
Source: Trop Med Health. 2025 May 6;53:65. doi: 10.1186/s41182-025-00743-3 (PMC12054282; doi:10.1186/s41182-025-00743-3)
Supplement: Supplementary file 2 — Supplementary Material 2. [file 41182_2025_743_MOESM2_ESM.zip]

Archive with 2 entries (2 files):
- S2 Appendix/HPT_DM v.2_summary tables.do
- S2 Appendix/NCD Patient Data.dta
