# Supplementary material for: Determinants of lost-to-follow-up (LTFU) among National Health Insurance Scheme-insured hypertension and diabetes patients attending accredited health facilities in Ghana
Source: Trop Med Health. 2025 May 6;53:65. doi: 10.1186/s41182-025-00743-3 (PMC12054282; doi:10.1186/s41182-025-00743-3)
Supplement: Supplementary file 2 — Supplementary Material 2. [file 41182_2025_743_MOESM2_ESM.zip › S2 Appendix/HPT_DM v.2_summary tables.do]

Clear

***/// For HPT/DM Patient Data /// ***

use "C:\Users\Goldwater\Desktop\Prof Nketiah\HPT_DM Study\PharmAccess HPT_DM study\HPT&DM Field Data\Final data v.2\PATIENT\PATIENT.dta", clear

drop if q9==2| q8==0 | q8==3


###1. SOCIO-DEMOGRAPHIC FACTORS

*Renaming Socio-demographic variables*
rename rt Patient_type
rename c1 Region
rename q1 Sex
rename q2 Age
rename q3 Edu_level
rename q4 Ethnic
rename q5 Mari_status
rename q6 Work_status
rename q7 HH_size
rename q8 Earnings
rename hhs_2 HPT_DM_status


*Pearson's chi2 test*
tab  Patient_type Region , chi2

gen Workstatus_cat= Work_status 
recode Workstatus_cat (1 2 3 4=1)  (5/88=2) 
label define Workstatus_cat 1 "Employed" 2 " Not_employed" 3 "
label values  Workstatus_cat Workstatus_cat
tab  Patient_type Workstatus_cat , chi2

gen Ethnic_cat1= Ethnic 
recode Ethnic_cat1 (1=1) (2/9=2)
label define  Ethnic_cat1 1 "Akan" 2 " Non-Akan" 
label values  Ethnic_cat1 Ethnic_cat1
tab  Patient_type Ethnic_cat1 , chi2

gen HPT_DM_statuscat= HPT_DM_status 
recode HPT_DM_statuscat (1/2=1) (3=2)
label define HPT_DM_statuscat 1 "HPT_or_DM_only" 2 " HPT_DM" 
label values HPT_DM_statuscat HPT_DM_statuscat
tab  Patient_type HPT_DM_statuscat , chi2

gen HHsize_cat= HH_size 
recode HHsize_cat (1/4=1) (5/66=2)
label define HHsize_cat 1 "HH_below" 2 " HH_above" 
label values HHsize_cat HHsize_cat
tab  Patient_type HHsize_cat , chi2
* the average national HH_size is 3.9 (GSS, 2018)*

gen new_earnings=Earnings*4 if Earnings ==1
replace new_earnings =Earnings if new_earnings ==.
gen annual_income=new_earnings*12
gen annual_income_cat= annual_income 
recode annual_income_cat (0/11694=1) (11695/168000=2)
label define annual_income_cat 1 "Income_below" 2 " Income_above" 
label values annual_income_cat annual_income_cat
* the mean national annual per-capita income is 11,694 (GLSS, 2019)*
tab Patient_type annual_income_cat, chi2

gen Edu_cat= Edu_level
recode Edu_cat (1/4=1) (5/88=2) 
label define  Edu_cat 1 "Junior_Sec" 2 " High _Sch" 
label values  Edu_cat Edu_cat
tab Patient_type Edu_cat Edu_cat, chi2

pwcorr rt c1, sig

gen Age_cat= Age
recode Age_cat (24/65=1) (66/99=2)
label define  Age_cat 1 "Adults" 2 " Seniors" 
label values  Age_cat Age_cat               
*categorization based on life cycle groupings: Children (0-14), youth (15-24), adults (25-64), seniors (65 and above)
gen Adults=Age_cat==1
tab Patient_type Age_cat, chi2

recode Mari_status (1=1)(2=2)(3/6=1)(88=1)
tab Patient_type Mari_status, chi2
